# Supplementary material for: Segmentation, tracking, and sub-cellular feature extraction in 3D time-lapse images
Source: Sci Rep. 2023 Mar 1;13:3483. doi: 10.1038/s41598-023-29149-z (PMC9977871; doi:10.1038/s41598-023-29149-z)
Supplement: Supplementary file 1 — Supplementary Information 1. [file 41598_2023_29149_MOESM1_ESM.xlsx]

## Sheet: All segments
	detected start point x	detected start point y	detected start point z	detected end point x	detected end point y	detected end point z	GT start point x	GT start point y	GT end point x	GT end point y	euclidean distance error start point	euclidean distance error end point	Frechet Distance	GT Length	Detected Length	difference	% change
LGMTPM01 Seg03T28	391	215	3	485	203	3	392.667	216.167	481.833	203.333	2.03489	3.18446	3.85	95.085	93.381	1.704	1.79208
LGMTPM01 Seg06T24	121	144	4	195	142	5	124.875	145.25	196	139	4.07162	3.16228	4.07	85.611	87.229	1.618	1.88994
LGMTPM01 Seg02T01	169	356	2	234	360	4	172.833	358.333	233.333	360.333	4.48718	0.745505	4.49	66.633	70.252	3.619	5.43124
LGMTPM01 Seg05T01	303	274	6	350	320	2	303.5	273.25	346.75	320	0.901388	3.25	3.25	70.687	72.88	2.193	3.10241
LGMTPM01 Seg08T01	200	59	1	299	82	2	204.25	59.75	297.25	81.75	4.31567	1.76777	4.31	100.566	98.123	2.443	2.42925
LGMTPM02 Seg05T23	207	138	4	217	77	5	210.167	143.833	213.333	82	6.6373	6.20056	8.42	68.923	73.112	4.189	6.0778
LGMTPM03 Seg02T32	178	212	4	246	183	4	182.667	212.333	243.667	182.667	4.67887	2.35665	4.08	77.831	80.322	2.491	3.20052
LGMTPM04 Seg03T17	286	327	5	328	392	7	289.667	329.333	325.167	395.667	4.34624	4.63387	4.65	85.236	83.276	1.96	2.2995
LGMTPM05 Seg03T01	45	220	3	145	224	5	48.75	219.25	145.25	220.25	3.82426	3.75832	3.67	106.505	108.11	1.605	1.50697
LGMTPM05 Seg03T02	11	198	2	100	200	4	13.5	196.533	101.5	198	2.89864	2.5	3.03	98.012	100.002	1.99	2.03036
LGMTPM05 Seg03T01	12	201	3	100	200	5	13	202.5	102.25	203.5	1.80278	4.16083	2.89	99.256	97.021	2.235	2.25175
LGMTPM05 Seg03T03	13	200	10	103	200	8	14	199.75	102.5	201	1.03078	1.11803	3.56	98.508	102.104	3.596	3.65046
LGMTPM05 Seg03T04	17	208	9	102	211	7	15.5	205.5	104.5	206.25	2.91548	5.36773	3.66	99.003	103.082	4.079	4.12008
LGMTPM05 Seg03T05	16	210	8	105	212	8	15.75	209.25	105.25	210.25	0.790569	1.76777	3.51	99.506	101.192	1.686	1.69437
LGMTPM05 Seg03T06	18	184	6	105	185	8	17	182.5	106.75	184	1.80278	2.01556	3.21	95.762	98.072	2.31	2.41223
LGMTPM05 Seg03T07	19	216	7	104	218	9	17	215.75	106.75	216.5	2.01556	3.13249	3.33	99.753	101.203	1.45	1.45359
LGMTPM05 Seg03T08	18	221	6	105	221	8	17	220	106.5	220.75	1.41421	1.52069	3.56	99.555	102.254	2.699	2.71106
LGMTPM05 Seg03T09	18	200	6	110	201	7	19.25	199	109.5	199.75	1.60078	1.34629	3.11	100.253	101.256	1.003	1.00047
LGMTPM05 Seg03T10	24	192	5	110	195	7	22	193.5	112.25	193.985	2.5	2.46834	3.29	100.291	102.342	2.051	2.04505
LGMTPM05 Seg03T11	23	197	6	115	200	9	22	196.864	113.25	197.75	1.00921	2.85044	3.35	101.253	101.156	0.097	0.0957996
LGMTPM05 Seg03T12	25	200	11	117	199	9	25	198.5	115.33	198.25	1.5	1.83068	3.33	100.333	101.377	1.044	1.04054
LGMTPM05 Seg03T13	25	201	10	114	198	8	24.25	197.25	116.25	200.5	3.82426	3.36341	3.21	102.059	104.256	2.197	2.15268
LGMTPM05 Seg03T14	27	200	9	118	200	7	25.5	198.5	118	200.25	2.12132	0.25	3.56	102.517	103.256	0.739	0.720856
LGMTPM05 Seg03T15	26	199	7	119	202	7	29	197.75	122.5	198.25	3.25	5.12957	3.19	103.501	101.468	2.033	1.96423
LGMTPM05 Seg03T16	29	195	11	122	199	12	31.25	196.25	125	197.75	2.57391	3.25	3.41	103.762	100.286	3.476	3.34997
LGMTPM05 Seg03T17	32	220	10	126	220	11	33.75	221	127	222.75	2.01556	2.92617	3.53	103.267	101.265	2.002	1.93866
LGMTPM05 Seg03T18	16	230	9	113	230	10	17	229.25	111.75	230.75	1.25	1.45774	3.67	104.766	106.389	1.623	1.54917
LGMTPM05 Seg03T19	35	231	8	130	232	9	34.75	230	129.25	230.75	1.03078	1.45774	3.59	104.501	107.877	3.376	3.23059
LGMTPM05 Seg03T20	37	220	9	130	224	10	37.5	221.25	132.25	222.25	1.34629	2.85044	3.89	104.755	106.755	2	1.90922
LGMTPM05 Seg03T21	31	226	8	129	230	8	30.5	225.5	126.5	227	0.707107	3.90512	3.13	106.017	101.322	4.695	4.42854
LGMTPM05 Seg03T22	47	220	9	144	223	10	48.75	219.25	145.25	220.25	1.90394	3.02076	4.01	106.505	105.895	0.61	0.572743
LGMTPM04 Seg01T01	365	360	12	433	425	13	366	358	429.25	424	2.23607	3.88104	3.14	101.422	99.265	2.157	2.12676
LGMTPM04 Seg01T02	366	362	13	430	427	14	365.75	362.5	429	429.5	0.559017	2.69258	3.15	102.139	103.987	1.848	1.8093
LGMTPM04 Seg01T03	365	370	12	428	436	12	368	371	431.25	438	3.16228	3.81608	3.21	102.139	104.665	2.526	2.4731
LGMTPM04 Seg01T04	367	378	11	429	449	11	367.25	379.25	431.5	445.25	1.27475	4.50694	3.99	102.109	101.235	0.874	0.855948
LGMTPM04 Seg01T05	365	381	12	435	448	13	367.75	383.25	431.25	450.5	3.55317	4.50694	4.23	103.499	100.905	2.594	2.5063
LGMTPM04 Seg01T06	363	375	14	429	453	15	368.25	380	433	450	7.25	5	3.55	105.355	102.334	3.021	2.86745
LGMTPM04 Seg01T07	369	385	11	433	450	12	369.25	385.5	430.75	450.25	0.559017	2.26385	3.43	99.302	98.543	0.759	0.764335
LGMTPM04 Seg01T08	370	381	11	432	455	11	370.25	385.333	432.75	451.1	4.34021	3.97146	3.12	100.727	103.7	2.973	2.95154
LGMTPM04 Seg01T09	371	388	10	431	452	10	371	389	433	450	1	2.82843	3.88	98.88	96.234	2.646	2.67597
LGMTPM04 Seg01T10	373	389	9	433	450	9	375	389.33	430.25	451	2.02704	2.92617	3.18	92.799	95.002	2.203	2.37395
LGMTPM04 Seg01T11	378	389	11	433	451	9	376.25	389.33	430.25	452.33	1.78084	3.05473	3.55	92.975	89.992	2.983	3.20839
LGMTPM04 Seg01T12	375	389	9	432	455	9	377.75	389	430.25	451	2.75	4.36606	4.88	91.244	96.123	4.879	5.3472
LGMTPM04 Seg01T13	366	389	8	443	460	9	370.33	391.25	440.75	458.25	4.87969	2.85044	4.59	107.11	103.211	3.899	3.64018
LGMTPM04 Seg01T14	370	390	10	439	454	10	372.5	392.33	438.5	451	3.41744	3.04138	4.81	98.307	96.136	2.171	2.20839
LGMTPM04 Seg01T15	373	386	9	438	453	9	374.25	387.5	436	451	1.95256	2.82843	3.19	98.573	100.998	2.425	2.46011
LGMTPM04 Seg01T16	372	391	9	430	452	11	375.33	389.5	430.25	451	3.65225	1.03078	3.28	92.452	93.876	1.424	1.54026
LGMTPM04 Seg01T17	373	394	9	436	452	9	375	392.25	435	451	2.65754	1.41421	3.22	93.972	95.245	1.273	1.35466
LGMTPM04 Seg01T18	378	389	9	435	450	9	375.25	386	430.25	451	4.06971	4.85412	3.54	95.155	92.008	3.147	3.30724
LGMTPM04 Seg01T19	379	389	9	437	455	9	377.5	385.75	435.25	451	3.57946	4.36606	3.69	95.136	98.128	2.992	3.14497
LGMTPM04 Seg01T20	378	389	9	438	453	9	377.87	388	436.25	451	1.00841	2.65754	3.87	95.899	96.127	0.228	0.23775
LGMTPM04 Seg01T21	377	389	9	434	452	9	374.33	389	431	451	2.67	3.16228	4.12	93.996	92.229	1.767	1.87987
LGMTPM04 Seg01T22	370	387	9	439	448	9	369.25	386	440.25	451	1.25	3.25	5.13	106.26	102.005	4.255	4.00433
LGMTPM04 Seg01T23	376	389	9	433	449	9	375.125	388.25	430.25	451	1.15244	3.40037	3.22	93.278	92.568	0.71	0.761166
LGMTPM04 Seg01T24	372	389	9	433	449	9	375.33	389.33	430.25	451	3.34631	3.40037	3.97	92.579	92.668	0.089	0.0961341
LGMTPM03 Seg01T01	210	371	8	243	417	10	212.5	369.667	243	419.5	2.83318	2.5	4.21	72.425	73.267	0.842	1.16258
LGMTPM03 Seg01T02	215	372	9	245	419	11	213.33	370	246.5	421.5	2.60555	2.91548	3.89	71.255	73.566	2.311	3.24328
LGMTPM03 Seg01T03	216	375	9	249	420	10	214.5	371.25	248	422.75	4.03887	2.92617	3.56	71.326	69.991	1.335	1.87169
AVERAGE VALUES											2.58978	3.02002	3.74845			2.19214	2.32629
											(pixels)	(pixels)	(pixels)			(pixels)
	detected start point x	detected start point y	detected start point z	detected end point x	detected end point y	detected end point z	gt start point x	gt start point y	gt end point x	gt end point y	euclidean distance error start point	euclidean distance error end point	Frechet Distance	GT Length	Detected Length	difference (in segment length)	% change
GT Length: this is the distance between the start and end points as measured by the pairwise eucidean distance between points that are marked on the segment connecting the start and end point.
Detected Length: Same as GT Length, but traversed along the detected edge points on the segment, betweem the star and the end locations.
End points: these are all 3-way junctions, either manually selected (for GT segments) or algorithmically selected (for detected segments)

## Sheet: Organized by By Time Sequence
	detected start point x	detected start point y	detected start point z	detected end point x	detected end point y	detected end point z	gt start point x	gt start point y	gt end point x	gt end point y	euclidean distance error start point	euclidean distance error end point	Frechet Distance	GT Length	Detected Length	difference	% differfence
LGMTPM01 Seg03T28	391	215	3	485	203	3	392.667	216.167	481.833	203.333	2.03489	3.18446	3.85	95.085	93.381	1.704	1.79208
LGMTPM01 Seg06T24	121	144	4	195	142	5	124.875	145.25	196	139	4.07162	3.16228	4.07	85.611	87.229	1.618	1.88994
LGMTPM01 Seg02T01	169	356	2	234	360	4	172.833	358.333	233.333	360.333	4.48718	0.745505	4.49	66.633	70.252	3.619	5.43124
LGMTPM01 Seg05T01	303	274	6	350	320	2	303.5	273.25	346.75	320	0.901388	3.25	3.25	70.687	72.88	2.193	3.10241
LGMTPM01 Seg08T01	200	59	1	299	82	2	204.25	59.75	297.25	81.75	4.31567	1.76777	4.31	100.566	98.123	2.443	2.42925
LGMTPM01											3.16215	2.422	3.994			2.3154	2.92899
LGMTPM02 Seg05T23	207	138	4	217	77	5	210.167	143.833	213.333	82	6.6373	6.20056	8.42	68.923	73.112	4.189	6.0778
LGMTPM02											6.6373	6.20056	8.42			4.189	6.0778
LGMTPM03 Seg02T32	178	212	4	246	183	4	182.667	212.333	243.667	182.667	4.67887	2.35665	4.08	77.831	80.322	2.491	3.20052
LGMTPM03 Seg01T01	210	371	8	243	417	10	212.5	369.667	243	419.5	2.83318	2.5	4.21	72.425	73.267	0.842	1.16258
LGMTPM03 Seg01T02	215	372	9	245	419	11	213.33	370	246.5	421.5	2.60555	2.91548	3.89	71.255	73.566	2.311	3.24328
LGMTPM03 Seg01T03	216	375	9	249	420	10	214.5	371.25	248	422.75	4.03887	2.92617	3.56	71.326	69.991	1.335	1.87169
LGMTPM03											3.53912	2.67457	3.935			1.74475	2.36952
LGMTPM05 Seg03T01	45	220	3	145	224	5	48.75	219.25	145.25	220.25	3.82426	3.75832	3.67	106.505	108.11	1.605	1.50697
LGMTPM05 Seg03T02	11	198	2	100	200	4	13.5	196.533	101.5	198	2.89864	2.5	3.03	98.012	100.002	1.99	2.03036
LGMTPM05 Seg03T01	12	201	3	100	200	5	13	202.5	102.25	203.5	1.80278	4.16083	2.89	99.256	97.021	2.235	2.25175
LGMTPM05 Seg03T03	13	200	10	103	200	8	14	199.75	102.5	201	1.03078	1.11803	3.56	98.508	102.104	3.596	3.65046
LGMTPM05 Seg03T04	17	208	9	102	211	7	15.5	205.5	104.5	206.25	2.91548	5.36773	3.66	99.003	103.082	4.079	4.12008
LGMTPM05 Seg03T05	16	210	8	105	212	8	15.75	209.25	105.25	210.25	0.790569	1.76777	3.51	99.506	101.192	1.686	1.69437
LGMTPM05 Seg03T06	18	184	6	105	185	8	17	182.5	106.75	184	1.80278	2.01556	3.21	95.762	98.072	2.31	2.41223
LGMTPM05 Seg03T07	19	216	7	104	218	9	17	215.75	106.75	216.5	2.01556	3.13249	3.33	99.753	101.203	1.45	1.45359
LGMTPM05 Seg03T08	18	221	6	105	221	8	17	220	106.5	220.75	1.41421	1.52069	3.56	99.555	102.254	2.699	2.71106
LGMTPM05 Seg03T09	18	200	6	110	201	7	19.25	199	109.5	199.75	1.60078	1.34629	3.11	100.253	101.256	1.003	1.00047
LGMTPM05 Seg03T10	24	192	5	110	195	7	22	193.5	112.25	193.985	2.5	2.46834	3.29	100.291	102.342	2.051	2.04505
LGMTPM05 Seg03T11	23	197	6	115	200	9	22	196.864	113.25	197.75	1.00921	2.85044	3.35	101.253	101.156	0.097	0.0957996
LGMTPM05 Seg03T12	25	200	11	117	199	9	25	198.5	115.33	198.25	1.5	1.83068	3.33	100.333	101.377	1.044	1.04054
LGMTPM05 Seg03T13	25	201	10	114	198	8	24.25	197.25	116.25	200.5	3.82426	3.36341	3.21	102.059	104.256	2.197	2.15268
LGMTPM05 Seg03T14	27	200	9	118	200	7	25.5	198.5	118	200.25	2.12132	0.25	3.56	102.517	103.256	0.739	0.720856
LGMTPM05 Seg03T15	26	199	7	119	202	7	29	197.75	122.5	198.25	3.25	5.12957	3.19	103.501	101.468	2.033	1.96423
LGMTPM05 Seg03T16	29	195	11	122	199	12	31.25	196.25	125	197.75	2.57391	3.25	3.41	103.762	100.286	3.476	3.34997
LGMTPM05 Seg03T17	32	220	10	126	220	11	33.75	221	127	222.75	2.01556	2.92617	3.53	103.267	101.265	2.002	1.93866
LGMTPM05 Seg03T18	16	230	9	113	230	10	17	229.25	111.75	230.75	1.25	1.45774	3.67	104.766	106.389	1.623	1.54917
LGMTPM05 Seg03T19	35	231	8	130	232	9	34.75	230	129.25	230.75	1.03078	1.45774	3.59	104.501	107.877	3.376	3.23059
LGMTPM05 Seg03T20	37	220	9	130	224	10	37.5	221.25	132.25	222.25	1.34629	2.85044	3.89	104.755	106.755	2	1.90922
LGMTPM05 Seg03T21	31	226	8	129	230	8	30.5	225.5	126.5	227	0.707107	3.90512	3.13	106.017	101.322	4.695	4.42854
LGMTPM05 Seg03T22	47	220	9	144	223	10	48.75	219.25	145.25	220.25	1.90394	3.02076	4.01	106.505	105.895	0.61	0.572743
LGMTPM05											1.9621	2.67166	3.4213			2.11287	2.07954
LGMTPM04 Seg01T01	365	360	12	433	425	13	366	358	429.25	424	2.23607	3.88104	3.14	101.422	99.265	2.157	2.12676
LGMTPM04 Seg01T02	366	362	13	430	427	14	365.75	362.5	429	429.5	0.559017	2.69258	3.15	102.139	103.987	1.848	1.8093
LGMTPM04 Seg01T03	365	370	12	428	436	12	368	371	431.25	438	3.16228	3.81608	3.21	102.139	104.665	2.526	2.4731
LGMTPM04 Seg01T04	367	378	11	429	449	11	367.25	379.25	431.5	445.25	1.27475	4.50694	3.99	102.109	101.235	0.874	0.855948
LGMTPM04 Seg01T05	365	381	12	435	448	13	367.75	383.25	431.25	450.5	3.55317	4.50694	4.23	103.499	100.905	2.594	2.5063
LGMTPM04 Seg01T06	363	375	14	429	453	15	368.25	380	433	450	7.25	5	3.55	105.355	102.334	3.021	2.86745
LGMTPM04 Seg01T07	369	385	11	433	450	12	369.25	385.5	430.75	450.25	0.559017	2.26385	3.43	99.302	98.543	0.759	0.764335
LGMTPM04 Seg01T08	370	381	11	432	455	11	370.25	385.333	432.75	451.1	4.34021	3.97146	3.12	100.727	103.7	2.973	2.95154
LGMTPM04 Seg01T09	371	388	10	431	452	10	371	389	433	450	1	2.82843	3.88	98.88	96.234	2.646	2.67597
LGMTPM04 Seg01T10	373	389	9	433	450	9	375	389.33	430.25	451	2.02704	2.92617	3.18	92.799	95.002	2.203	2.37395
LGMTPM04 Seg01T11	378	389	11	433	451	9	376.25	389.33	430.25	452.33	1.78084	3.05473	3.55	92.975	89.992	2.983	3.20839
LGMTPM04 Seg01T12	375	389	9	432	455	9	377.75	389	430.25	451	2.75	4.36606	4.88	91.244	96.123	4.879	5.3472
LGMTPM04 Seg01T13	366	389	8	443	460	9	370.33	391.25	440.75	458.25	4.87969	2.85044	4.59	107.11	103.211	3.899	3.64018
LGMTPM04 Seg01T14	370	390	10	439	454	10	372.5	392.33	438.5	451	3.41744	3.04138	4.81	98.307	96.136	2.171	2.20839
LGMTPM04 Seg01T15	373	386	9	438	453	9	374.25	387.5	436	451	1.95256	2.82843	3.19	98.573	100.998	2.425	2.46011
LGMTPM04 Seg01T16	372	391	9	430	452	11	375.33	389.5	430.25	451	3.65225	1.03078	3.28	92.452	93.876	1.424	1.54026
LGMTPM04 Seg01T17	373	394	9	436	452	9	375	392.25	435	451	2.65754	1.41421	3.22	93.972	95.245	1.273	1.35466
LGMTPM04 Seg01T18	378	389	9	435	450	9	375.25	386	430.25	451	4.06971	4.85412	3.54	95.155	92.008	3.147	3.30724
LGMTPM04 Seg01T19	379	389	9	437	455	9	377.5	385.75	435.25	451	3.57946	4.36606	3.69	95.136	98.128	2.992	3.14497
LGMTPM04 Seg01T20	378	389	9	438	453	9	377.87	388	436.25	451	1.00841	2.65754	3.87	95.899	96.127	0.228	0.23775
LGMTPM04 Seg01T21	377	389	9	434	452	9	374.33	389	431	451	2.67	3.16228	4.12	93.996	92.229	1.767	1.87987
LGMTPM04 Seg01T22	370	387	9	439	448	9	369.25	386	440.25	451	1.25	3.25	5.13	106.26	102.005	4.255	4.00433
LGMTPM04 Seg01T23	376	389	9	433	449	9	375.125	388.25	430.25	451	1.15244	3.40037	3.22	93.278	92.568	0.71	0.761166
LGMTPM04 Seg01T24	372	389	9	433	449	9	375.33	389.33	430.25	451	3.34631	3.40037	3.97	92.579	92.668	0.089	0.0961341
LGMTPM04											2.67201	3.33626	3.7475			2.24346	2.2748
